# Supplementary material for: Suk-SaiYasna Remedy, a Traditional Thai Medicine, Mitigates Stress-Induced Cognitive Impairment via Keap1-Nrf2 Pathway
Source: Int J Mol Sci. 2025 Jun 4;26(11):5388. doi: 10.3390/ijms26115388 (PMC12154420; doi:10.3390/ijms26115388)
Supplement: Supplementary file 1 [file ijms-26-05388-s001.zip]

Archive with 1 entries (1 files):
- ijms-3626821-supplementary.pdf
